# Supplementary material for: Effects of affiliation-, achievement-, and power-related topics in mathematical word problems on students’ performance, task-related values, and expectancies
Source: PLoS One. 2022 Jun 30;17(6):e0270116. doi: 10.1371/journal.pone.0270116 (PMC9246239; doi:10.1371/journal.pone.0270116)
Supplement: S1 File — (XLSX) [file pone.0270116.s001.xlsx]

## Sheet: resolution rates exp 1-3
S1 resolution rates in Experiment 1-3 (numerical data was identical in Exp. 1 and Exp. 2; in Exp. 3, numerical data was randomly permuted in the tasks on the same mathematical topic)
		Exp 1	Exp 2	Exp 3
motive-related task	mathematical topic	resolution rates	resolution rates	resolution rates	motive-related task in which numerical data was used in Exp. 1 and 2
neutr1	simple arithmetic	0.828	0.81	0.742	ach1
aff1	simple arithmetic	0.897	0.857	0.806	pow1
ach1	simple arithmetic	0.897	0.905	0.903	neutr1
pow1	simple arithmetic	0.948	0.905	0.887	aff1
neutr2	direct and inverse proportionality	0.444	0.556	0.645	aff2
aff2	direct and inverse proportionality	0.724	0.73	0.532	pow2
ach2	direct and inverse proportionality	0.759	0.825	0.79	ach2
pow2	direct and inverse proportionality	0.362	0.429	0.565	neutr2
neutr3	fractional arithmetic	0.759	0.825	0.79	pow3
aff3	fractional arithmetic	0.776	0.794	0.871	ach3
ach3	fractional arithmetic	0.931	0.921	0.758	neutr3
pow3	fractional arithmetic	0.741	0.857	0.79	aff3
neutr4	geometry	0.5	0.46	0.323	aff4
aff4	geometry	0.517	0.492	0.323	neutr4
ach4	geometry	0.448	0.444	0.339	pow4
pow4	geometry	0.517	0.397	0.387	ach4
